# Supplementary material for: The type 3 secretion system requires actin polymerization to open translocon pores
Source: PLoS Pathog. 2021 Sep 9;17(9):e1009932. doi: 10.1371/journal.ppat.1009932 (PMC8454972; doi:10.1371/journal.ppat.1009932)
Supplement: S1 Data — (XLSX) [file ppat.1009932.s009.xlsx]

## Sheet: Fig. 1 C
No CytoD	CytoD
8.87992	0.048738
7.10408	0.0617713
2.53629	0.935044

## Sheet: Fig. 1 E
		Vim+/+					Vim-/-
	No CytoD	1.22	2.11	1.81	1.53	2.28	0.38	0.38	0.81	0.36	0.44
	CytoD	0.49	1.06	0.8	0.55	1.79	0.09	0.46	0.42	0.07	0.45

## Sheet: Fig. 1 F
		Vim+/+					Vim-/-
	No CytoD	59	64	59	74	74	24	33	59	68	61
	CytoD	0	0	3	0	4	0	0	4	29	4

## Sheet: Fig. 2C
	-CytoD/-IPTG	-IPTG/+CytoD	+IPTG/-CytoD	+IPTG/+CytoD	Uninfected	Uninfected +CytoD
	1.62445	3.00578	54.7191	1.19558	5.81275	1.31786
	1.51936	1.64415	43.1778	5.13104	29.0938	5.62317
	12.0838	0.521543	99.2227	2.60064	7.60896	6.32857
	0.919615	0.554267	65.3533	0	2.6068	0.593862

## Sheet: Fig. 2 E
		-CytoD				+CytoD
	Uninfected	0	0	0		0	0	0
	S. flexneri	6.41291	25.2829	29.2157		9.25992	28.3775	4.84792
	E. coli pSfT3SS	32.0848	28.5692	36.4568		36.5902	29.8348	27.127

## Sheet: Fig. 2F
		Uninfected			S. flexneri			E. coli pSfT3SS
	No CytoD	0	0.002746	0	2.97167	17.3379	8.52699	39.8276	36.1995	44.4198
	CytoD	0	0.008858	0	2.82457	29.0077	15.0385	33.4126	22.4453	42.2888

## Sheet: Fig. 3D
	S17C WT	S17C RW	S17C WT CytoD	S17C RW CytoD	A106C	A106C RW CytoD	A106C WT CytoD	A106C RW CytoD	S349C WT	S349C RW	S349C WT CytoD	S349C RW CytoD	A358C WT	A358C RW	A358C WT CytoD	A358C RW CytoD
	38.9724	31.7116	19.9242	10.9543	39.3441	4.33955	26.2074	0.610734	33.3704	13.7882	17.7058	22.0359	32.443	34.1017	17.4896	6.70277
	30.0201	24.9285	5.66534	1.10356	38.5402	0.393668	7.39237	0	37.2605	12.6105	15.2841	5.00919
	40.1262	22.2521	7.43769	1.00531	44.1039	0.961232	22.5757	0.225967	38.059	18.7177	5.14147	1.57148	40.1417	39.033	3.82757	12.1838

## Sheet: Fig. 4A
	WT	ΔIpaC	Δcoiled-coil	I336P	L340P
	1.79		1.1	1.79	0.65
	1.05	0.04	0.79		0.72
	1.85	0.56	1.1	1.79	1.35
	1.56	0.48	1.57	2.03	1.08
	2.21591	0.385246	1.67925	1.57	1.35833

## Sheet: Fig. 4B
	WT	ΔIpaC	Δcoiled-coil	I336P	L340P
	71.579		0.011494	0.047059	0
	72.7	0	0		0
	57.1	0	0	0	0
	82.56	0	0.06	0.02	0.02
	70.2564	0	0.011236	0.031847	0.03681

## Sheet: Fig. 4D and 5G
	Media	WT IpaC	IpaC R362W	Delta ipaC	IpaC Delta coiled-coil	IpaC I336P	IpaC L340P	IpaC A354P	IpaC Q308P	SDS
	8.37389	95.2846		26.6105				99.701		100
	7.10909	91.2275	89.3364	7.58186	7.1266		10.5236	98.3891	44.388	100
	7.73585	93.5849	87.6415	8.37736	8.16981	9.84906	12.8679	100.283	36.0755	100
	9.48608	56.441	69.5268	11.2746	10.7086	12.5198	16.7987	87.3444	41.1365	100
	8.5423	86.2793	70.9072	8.27727	8.09378	8.60347	10.2752			100

[truncated: 16 more sheets: Fig. 5B, Fig. 5C, Fig. 5E, Fig. 5J, Fig. S1B, Fig. S1D, Fig. S2C, Fig. S2E, Fig. S3B, Fig. S4, Fig. S5, Fig. S6C, Fig. S6D, Fig. S6E, Fig. S7A, Fig. S7B]
